# Supplementary material for: The Controversial Issue of Hypervitaminosis B12 as Prognostic Factor of Mortality: Global Lessons from a Systematic Review and Meta-Analysis
Source: Nutrients. 2025 Jun 30;17(13):2184. doi: 10.3390/nu17132184 (PMC12252038; doi:10.3390/nu17132184)
Supplement: Supplementary file 1 [file nutrients-17-02184-s001.zip]

Archive with 5 entries (5 files):
- Suppl. Figure S1. Forest plot and funnel plot.jpg
- Suppl. Figure S2. Funnel plot.jpg
- Suppl. Table S1. Assessment of risk of bias  (final_June2025).pdf
- Suppl. Table S2. Summary table of characteristics of the studies included (june2025).pdf
- Suppl. Table S3. PRISMA_2020_checklist (13March2025).pdf
